# Supplementary material for: Westwards and northwards dispersal of Triosteum himalayanum (Caprifoliaceae) from the Hengduan Mountains region based on chloroplast DNA phylogeography
Source: PeerJ. 2018 May 11;6:e4748. doi: 10.7717/peerj.4748 (PMC5951126; doi:10.7717/peerj.4748)
Supplement: Supplemental Information 1 — Haplotypes (H1–19) detected among 20 populations of Triosteum himalayanum.. [file peerj-06-4748-s001.txt]

>H1   
TTGACTAGCCATACTGAGATCGTTATTAGCTACATCACGGTCACAGTATTCGGACCGTTTCTCATAAGCCGATGCATTATTTTGTGCTTTCTCTATCAGTTTCGTCATTTCCTCATAAGCAGCTTTCCTTTCACCTTTTAGATGTAAAACACGCGCCAACCCTTGATGAGCTCTTGTATGCTTGATGTCAAGCGCGTTAATATAGCAGTCCGCTGCAAGATCCAGCTCTTCACAATCCACGTAAATACTCCCCAAATTATTTAGTGCCTGCAGGATATGAAAGCACTAAATGAACATGCAAATCTTCACAAATACGATATGACCAATAAGTAACAATTCTTTCCTTAAACAACATAACAATAAGAGTAAAATTGTAAAATGCCAGTTGATTAAAATTGTAGAGTAAACTACCCTAGTGGCCCTTAAACTATTCATCCAGTCTCACTTTGGCTCTTAAACTTTAAAACGCTCCATTTGGGTGCATAAACTATTGAGCGAATCTCACTTTGGCCCTTCCGTCCAATATCTAAGTTAAGTTGGACGGAATC--------------GCACATGACCTGTTTTAAGGGTATTTTTGTCCATTTCAATTAGATATTTTTAAAAAAAAAA-TTTTAAACCCCCCATTTTCATCTCTCTTTCTCTCTGTTTTTAGAGAGAGGAAAACCCTCCCCTTTCTCAGAGAGCTAACAAAAAAGTCTCCCTCCCTCTCTCTCAAAATTAGCATCTCTTTGTCAGACCCAATTTGTTTACTTCCTTTAGGGATATATATGTATCCACGATTCCAAATTCGTTGATGGTACATTCTTTCTCTATATTCCCTACCCTATAATTCGAATTCGAATTTATAATTCGAATT-ATAGGGTATTATGAAAGTAAACAAAACAGCGTAACATATGCCTTGTCTTACATCCCAGTTTCATATAAAATGCTACGATACTAAGTCAATGACGTATCAATTAGATCTACAAATGCATCAAGGAAATCTTCGTAATTTTAGGTTTCAATTATTCACTTTTGTGAGTGTAAAAACCCTCTTTTTGTATCCTATCCGAATCAAATTCAAAATTGGATTGATTCATATTAATTGATAAAATAAGGAATCCATAAAGAAATTAAGATTCTTGTGTATACTACATTAAAATAGCTGGTATTATTATTACTGATCAATCAAATTCATATC-----TGTTCTGTAAAAGGGGGGGG---AAATTCTTTTATGCTAAAAGATGCATTCGTTTCAATTATTTTGCAAGAGGAAAACAAAGAAAACAGAGGGTCCGTTGAATTTCAAGTAGTTAATTTCACCAATAAGATACGGAAACTTACTTTACATTTGAAATTGCACAAAAAAGACTATTTGTCTCAGAGAGGCCTGCTAAAAATTAGGTCAGCCATTCATGATTTTTCTTTCTTTTTTCTCAAGTACAATTATAGATAAGCCAGCAAAAAAATTCCAACAGTTTCTCTTTTATTTTAGAGGATATAAATCTTTTTCGTACAGAATCAAAAAGGAAAGCCCAAAACACAATCATGACCCAACCCCTAAAAATAAGAAGATTGAACATTTTTCTTGAAAGAAAATAGGTAAGTCAACTACTGTTAAATAAAAAAGGAGCAATGCCGCCCTCTTGATAAAACAAGAAGGGGATTATTGCTCCTTTTTTCATTTCAAAAACTCGTATACACTAAGACCGGGTCTTATCCATTTG
>H2   
TTGACTAGCCATACTGAGATCGTTATTAGCTACATCACGGTCACAGTATTCGGACCGTTTCTCATAAGCCGATGCATTATTTTGTGCTTTCTCTATCAGTTTCGTCATTTCCTCATAAGCAGCTTTCCTTTCACCTTTTAGATGTAAAACACGCGCCAACCCTTGATGAGCTCTTGTATGCTTGATGTCAAGCGCGTTAATATAGCAGTCCGCTGCAAGATCCAGCTCTTCACAATCCACGTAAATACTCCCCAAATTATTTAGTGCCTGCAGGATATGAAAGCACTAAATGAACATGCAAATCTTCACAAATACGATATGACCAATAAGTAACAATTCTTTCCTTAAACAACATAACAATAAGAGTAAAATTGTAAAATGCCAGTTGATTAAAATTGTAGAGTAAACTACCCTAGTGGCCCTTAAACTATTCATCCAGTCTCACTTTGGCTCTTAAACTTTAAAACGCTCCATTTGGGTGCATAAACTATTGAGCGAATCTCACTTTGGCCCTTCCGTCCAATATCTAAGTTAAGTTGGACGGAATC--------------GCACATGACCTGTTTTAAGGGTATTTTTGTCCATTTCAATTAGATATTTTTAAAAAAAAAAATTTTAAACCCCCCATTTTCATCTCTCTTTCTCTCTGTTTTTAGAGAGAGGAAAACCCTCCCCTTTCTCAGAGAGCTAACAAAAAAGTCTCCCTCCCTCTCTCTCAAAATTAGCATCTCTTTGTCAGACCCAATTTGTTTACTTCCTTTAGGGATATATATGTATCCACGATTCAAAATTCGTTGATGGTACATTCTTTCTCTATATTCCCTACCCTATAATTCGAATTCGAATTTATAATTCGAATT-ATAGGGTATTATGAAAGTAAACAAAACAGCGTAACATATGCCTTGTCTTACATCCCAGTTTCATATAAAATGCTACGATACTAAGTCAATGACGTATCAATTAGATCTACAAATGCATCAAGGAAATCTTCGTAATTTTAGGTTTCAATTATTCACTTTTGTGAGTGTAAAAACCCTCTTTTTGTATCCTATCCGAATCAAATTCAAAATTGGATTGATTCATATTAATTGATAAAATAAGGAATCCATAAAGAAATTAAGATTCTTGTGTATACTACATTAAAATAGCTGGTATTATTATTACTGATCAATCAAATTCATATC-----TGTTCTGTAAAAGGGGGGGG---AAATTCTTTTATGCTAAAAGATGCATTCGTTTCAATTATTTTGCAAGAGGAAAACAAAGAAAACAGAGGGTCCGTTGAATTTCAAGTAGTTAATTTCACCAATAAGATACGGAAACTTACTTTACATTTGAAATTGCACAAAAAAGACTATTTGTCTCAGAGAGGCCTGCTAAAAATTAGGTCAGCCATTCATGATTTTTCTTTCTTTTTTCTCAAGTACAATTATAGATAAGCCAGCAAAAAAATTCCAACAGTTTCTCTTTTATTTTAGAGGATATAAATCTTTTTCGTACAGAATCAAAAAGGAAAGCCCAAAACACAATCATGACCCAACCCCTAAAAATAAGAAGATTGAACATTTTTCTTGAAAGAAAATAGGTAAGTCAACTACTGTTAAATAAAAAAGGAGCAATGCCGCCCTCTTGATAAAACAAGAAGGGGATTATTGCTCCTTTTTTCATTTCAAAAACTCGTATACACTAAGACCGGGTCTTATCCATTTG
>H3   
TTGACTAGCCATACTGAGATCGTTATTAGCTACATCACGGTCACAGTATTCGGACCGTTTCTCATAAGCCGATGCATTATTTTGTGCTTTCTCTATCAGTTTCGTCATTTCCTCATAAGCAGCTTTCCTTTCACCTTTTAGATGTAAAACACGCGCCAACCCTTGATGAGCTCTTGTATGCTTGATGTCAAGCGCGTTAATATAGCAGTCCGCTGCAAGATCCAGCTCTTCACAATCCACGTAAATACTCCCCAAATTATTTAGTGCCTGCAGGATATGAAAGCACTAAATGAACATGCAAATCTTCACAAATACGATATGACCAATAAGTAACAATTCTTTCCTTAAACAACATAACAATAAGAGTAAAATTGTAAAATGCCAGTTGATTAAAATTGTAGAGTAAACTACCCTAGTGGCCCTTAAACTATTCATCCAGTCTCACTTTGGCTCTTAAACTTTAAAACGCTCCATTTGGGTGCATAAACTATTGAGCGAATCTCACTTTGGCCCTTCCGTCCAATATCTAAGTTAAGTTGGACGGAATC--------------GCACATGACCTGTTTTAAGGGTATTTTTGTCCATTTCAATTAGATATTTTTAAAAAAAAAAATTTTAAACCCCCCATTTTCATCTCTCTTTCTCTCTGTTTTTAGAGAGAGGAAAACCCTCCCCTTTCTCAGAGAGCTAACAAAAAAGTCTCCCTCCCTCTCTCTCAAAATTAGCATCTCTTTGTCAGACCCAATTTGTTTACTTCCTTTAGGGATATATATGTATCCACGATTCAAAATTCGTTGATGGTACATTCTTTCTCTATATTCCCTACCCTATAATTCGAATTCGAATTTATAATTCGAATT-ATAGGGTATTATGAAAGTAAACAAAACAGCGTAACATATGCCTTGTCTTACATCCCAGTTTCATATAAAATGCTACGATACTAAGTCAATGACGTATCAATTAGATCTACAAATGCATCAAGGAAATCTTCGTAATTTTAGGTTTCAATTATTCACTTTTGTGAGTGTAAAAACCCTCTTTTTGTATCCTATCCGAATCAAATTCAAAATTGGATTGATTCATATTAATTGATAAAATAAGGAATCCATAAAGAAATTAAGATTCTTGTGTATACTACATTAAAATAGCTGGTATTATTATTACTGATCAATCAAATTCATATC-----TGTTCTGTAAAAGGGGGGGG---AAATTCTTTTATGCTAAAAGATGCATTCGTTTCAATTATTTTGCAAGAGGAAAACAAAGAAAACAGAGGGTCCGTTGAATTTCAAGTAGTTAATTTCACCAATAAGATACGGAAACTTACTTTACATTTGAAATTGCACAAAAAAGACTATTTGTCTCAGAGAGGCCTGCTAAAAATTAGGTCAGCCATTCATGATTTTTCTTTCTTTTTTCTCAAGTACAATTATAGATAAGCCAGCAAAAAAATTCCAACAGTTTCTCTTTTATTTTAGAGGATATAAATCTTTTTCGTACAGAATCAAAAAGGAAAGCCCAAAACACAATCATGACCCAACCCCTAAAAATAAGAAGATTTAACATTTTTCTTGAAAGAAAATAGGTAAGTCAACTACTGTTAAATAAAAAAGGAGCAATGCCGCCCTCTTGATAAAACAAGAAGGGGATTATTGCTCCTTTTTTCATTTCAAAAACTCGTATACACTAAGACCGGGTCTTATCCATTTG
>H4   
TTGACTAGCCATACTGAGATCGTTATTAGCTACATCACGGTCACAGTATTCGGACCGTTTCTCATAAGCCGATGCATTATTTTGTGCTTTCTCTATCAGTTTCGTCATTTCCTCATAAGCAGCTTTCCTTTCACCTTTTAGATGTAAAACACGCGCCAACCCTTGATGAGCTCTTGTATGCTTGATGTCAAGCGCGTTAATATAGCAGTCCGCTGCAAGATCCAGCTCTTCACAATCCACGTAAATACTCCCCAAATTATTTAGTGCCTGCAGGATATGAAAGCACTAAATGAACATGCAAATCTTCACAAATACGATATGACCAATAAGTAACAATTCTTTCCTTAAACAACATAACAATAAGAGTAAAATTGTAAAATGCCAGTTGATTAAAATTGTAGAGTAAACTACCCTAGTGGCCCTTAAACTATTCATCCAGTCTCACTTTGGCTCTTAAACTTTAAAACGCTCCATTTGGGTGCATAAACTATTGAGCGAATCTCACTTTGGCCCTTCCGTCCAATATCTAAGTTAAGTTGGACGGAATC--------------GCACATGACCTGTTTTAAGGGTATTTTTGTCCATTTCAATTAGATATTTTTAAAAAAAAAA-TTTTAAACCCCCCATTTTCATCTCTCTTTCTCTCTGTTTTTAGAGAGAGGAAAACCCTCCCCTTTCTCAGAGAGCTAACAAAAAAGTCTCCCTCCCTCTCTCTCAAAATTAGCATCTCTTTGTCAGACCCAATTTGTTTACTTCCTTTAGGGATATATATGTATCCACGATTCAAAATTCGTTGATGGTACATTCTTTCTCTATATTCCCTACCCTATAATTCGAATTCGAATTTATAATTCGAATT-ATAGGGTATTATGAAAGTAAACAAAACAGCGTAACATATGCCTTGTCTTACATCCCAGTTTCATATAAAATGCTACGATACTAAGTCAATGACGTATCAATTAGATCTACAAATGCATCAAGGAAATCTTCGTAATTTTAGGTTTCAATTATTCACTTTTGTGAGTGTAAAAACCCTCTTTTTGTATCCTATCCGAATCAAATTCAAAATTGGATTGATTCATATTAATTGATAAAATAAGGAATCCATAAAGAAATTAAGATTCTTGTGTATACTACATTAAAATAGCTGGTATTATTATTACTGATCAATCAAATTCATATC-----TGTTCTGTAAAAGGGGGGGG---AAATTCTTTTATGCTAAAAGATGCATTCGTTTCAATTATTTTGCAAGAGGAAAACAAAGAAAACAGAGGGTCCGTTGAATTTCAAGTAGTTAATTTCACCAATAAGATACGGAAACTTACTTTACATTTGAAATTGCACAAAAAAGACTATTTGTCTCAGAGAGGCCTGCTAAAAATTAGGTCAGCCATTCATGATTTTTCTTTCTTTTTTCTCAAGTACAATTATAGATAAGCCAGCAAAAAAATTCCAACAGTTTCTCTTTTATTTTAGAGGATATAAATCTTTTTCGTACAGAATCAAAAAGGAAAGCCCAAAACACAATCATGACCCAACCCCTAAAAATAAGAAGATTGAACATTTTTCTTGAAAGAAAATAGGTAAGTCAACTACTGTTAAATAAAAAAGGAGCAATGCCGCCCTCTTGATAAAACAAGAAGGGGATTATTGCTCCTTTTTTCATTTCAAAAACTCGTATACACTAAGACCGGGTCTTATCCATTTG
>H5   
TTGACTAGCCATTCTGAGATCGTTATTAGCTACATCACGGTCACAGTATTCGGACCGTTTCTCATAAGCCGATGCATTATTTTGTGCTTTCTCTATCAGTTTCGTCATTTCCTCATAAGCAGCTTTCCTTTCACCTTTTAGATGTAAAACACGCGCCAACCCTTGATGAGCTCTTGTATGCTTGATGTCAAGCGCGTTAATATAACAGTCCGCTGCAAGATCCAGCTCTTCACAATCCACGTAAATACTCCCCAAATTATTTAGTGCCTGCAGGATATGAAAGCACTAAATGAACATGCAAATCTTCACAAATACGATATGACCAATAAGTAACAATTCTTTCCTTAAACAACATAACAATAAGAGTAAAATTGTAAAATGCCAGTTGATTAAAATTGTAGAGTAAACTACCCTAGTGGCCCTTAAACTATTCATCCAGTCTCACTTTGACTCTTAAACTTTAAAACGCTCCATTTGGGTGCATAAACTATTGAGCGAATCTCACTTTGGCCCTTCCGTCCAATATCTAAGTTAAGTTGGACGGAATC--------------GCACATGACCTGTTTTAAGGGTATTTTTGTCCATTTCAATTAGATATTTTTAAAAAAAAAAAATTTAAACCCCCCATTTTCATCTCTCTTTC----TGTTTTTAGAGAGAGGAAAACCCTCCCCTTTCTCAGAGAGCTAACAAAAAAGTCTCCCTCCCTCTCTCTCAAAATTAGCATCTCTTTGTCAGACCCAATTTGTTTACTTCCTTTAGGGATATATATGTATCCACGATTCAAAATTCGTTGATGGTACATTCTTTCTCTATATTCCCTACCCTATAATTCGAATTCGAATTTATAATTCGAATT-ATAGGGTATTATGAAAGTAAACAAAACAGCGTAACATATGCCTTGTCTTACATCCCAGTTTCATATAAAATGCTACGATACTAAGTCAATGACGTATCAATTAGATCTACAAATGCATCAAGGAAATCTTCGTAATTTTAGGTTTCAATTATTCACTTTTGTGAGTGTAAAAACCCTCTTTTTGTATCCTATCCGAATCCAATTCAAAATTGGATTGATTCATATTAATTGATAAAATAAGGAATCCATAAAGAAATTAAGATTCTTGTGTATACTACATTAAAAGAGCTGGTATTATTATTACTGATCAATCAAATTCATATC-----TGTTCTGTAAAAGGGGGGGGG--AAATTCTTTTATGCTAAAAGATGCATTCGTTTCAATTATTTTGCAAGAGGAAAACAAAGAAAACAGAGGGTCCGTTGAATTTCAAGTAGTTAATTTCACCAATAAGATACGGAAACTTACTTTACATTTGAAATTGCACAAAAAAGACTATTTGTCTCAGAGAGGCCTGCTAAAAATTAGGTCAGCCATTCATGATTTTTCTTTCTTTTTTCTCAAGTACAATTATAGATAAGCCAGCAAAAAAATTCCAACAGTTTCTCTTTTATTTTAGAGGATATAAATCTTTTTCGTACAGAATCAAAAATGAAAGCCCAAAACACAATCATGACCCAACCCCTAAAAATAAGAAGATTGAACATTTTTCTTGAAAGAAAATAGGTAAGTCAACTACTGTTAAATAAAAAAGGAGCAATGCCGCCCTCTTGATAAAACAAGAAGGGGATTATTGCTCCTTTTTTCATTTCAAAAACTCGTATACACTAAGACCGGGTCTTATCCATTTG
>H6   
TTGACTAGCCATTCTGAGATCGTTATTAGCTACATCACGGTCACAGTATTCGGACCGTTTCTCATAAGCCGATGCATTATTTTGTGCTTTCTCTATCAGTTTCGTCATTTCCTCATAAGCAGCTTTCCTTTCACCTTTTAGATGTAAAACACGCGCCAACCCTTGATGAGCTCTTGTATGCTTGATGTCAAGCGCGTTAATATAGCAGTCCGCTGCAAGATCCAGCTCTTCACAATCCACGTAAATACTCCCCAAATTATTTAGTGCCTGCAGGATATGAAAGCACTAAATGAACATGCAAATCTTCACAAATACGATATGACCAATAAGTAACAATTCTTTCCTTAAACAACATAACAATAAGAGTAAAATTGTAAAATGCCAGTTGATTAAAATTGTAGAGTAAACTACCCTAGTGGCCCTTAAACTATTCATCCAGTCTCACTTTGACTCTTAAACTTTAAAACGCTCCATTTGGGTGCATAAACTATTGAGCGAATCTCACTTTGGCCCTTCCGTCCAATATCTAAGTTAAGTTGGACGGAATC--------------GCACATGACCTGTTTTAAGGGTATTTTTGTCCATTTCAATTAGATATTTTTAAAAAAAAAAAATTTAAACCCCCCATTTTCATCTCTCTTTC----TGTTTTTAGAGAGAGGAAAACCCTCCCCTTTCTCAGAGAGCTAACAAAAAAGTCTCCCTCCCTCTCTCTCAAAATTAGCATCTCTTTGTCAGACCCAATTTGTTTACTTCCTTTAGGGATATATATGTATCCACGATTCAAAATTCGTTGATGGTACATTCTTTCTCTATATTCCCTACCCTATAATTCGAATTCGAATTTATAATTCGAATT-ATAGGGTATTATGAAAGTAAACAAAACAGCGTAACATATGCCTTGTCTTACATCCCAGTTTCATATAAAATGCTACGATACTAAGTCAATGACGTATCAATTAGATCTACAAATGCATCAAGGAAATCTTCGTAATTTTAGGTTTCAATTATTCACTTTTGTGAGTGTAAAAACCCTCTTTTTGTATCCTATCCGAATCCAATTCAAAATTGGATTGATTCATATTAATTGATAAAATAAGGAATCCATAAAGAAATTAAGATTCTTGTGTATACTACATTAAAAGAGCTGGTATTATTATTACTGATCAATCAAATTCATATC-----TGTTCTGTAAAAGGGGGGGGG--AAATTCTTTTATGCTAAAAGATGCATTCGTTTCAATTATTTTGCAAGAGGAAAACAAAGAAAACAGAGGGTCCGTTGAATTTCAAGTAGTTAATTTCACCAATAAGATACGGAAACTTACTTTACATTTGAAATTGCACAAAAAAGACTATTTGTCTCAGAGAGGCCTGCTAAAAATTAGGTCAGCCATTCATGATTTTTCTTTCTTTTTTCTCAAGTACAATTATAGATAAGCCAGCAAAAAAATTCCAACAGTTTCTCTTTTATTTTAGAGGATATAAATCTTTTTCGTACAGAATCAAAAATGAAAGCCCAAAACACAATCATGACCCAACCCCTAAAAATAAGAAGATTGAACATTTTTCTTGAAAGAAAATAGGTAAGTCAACTACTGTTAAATAAAAAAGGAGCAATGCCGCCCTCTTGATAAAACAAGAAGGGGATTATTGCTCCTTTTTTCATTTCAAAAACTCGTATACACTAAGACCGGGTCTTATCCATTTG
>H7   
TTGACTAGCCATACTGAGATCGTTATTAGCTACATCACGGTCACAGTATTCGGACCGTTTCTCATAAGCCGATGCATTATTTTGTGCTTTCTCTATCAGTTTCGTCATTTCCTCATAAGCAGCTTTCCTTTCACCTTTTAGATGTAAAACACGCGCCAACCCTTGATGAGCTCTTGTATGCTTGATGTCAAGCGCGTTAATATAGCAGTCCGCTGCAAGATCCAGCTCTTCACAATCCACGTAAATACTCCCCAAATTATTTAGTGCCTGCAGGATATGAAAGCACTAAATGAACATGCAAATCTTCACAAATACGATATGACCAATAAGTAACAATTCTTTCCTTAAACAACATAACAATAAGAGTAAAATTGTAAAATGCCAGTTGATTAAAATTGTAGAGTAAACTACCCTAGTGGCCCTTAAACTATTCATCCAGTCTCACTTTGGCTCTTAAACTTTAAAACGCTCCATTTGGGTGCATAAACTATTGAGCGAATCTCACTTTGGCCCTTCCGTCCAATATCTAAGTTAAGTTGGACGGAATC--------------GCACATGACCTGTTTTAAGGGTATTTTTGTCCATTTCAATTAGATATTTTTAAAAAAAAAAAATTTAAACCCCCCATTTTCATCTCTCTTTCTCTCTGTTTTTAGAGAGAGGAAAACCCTCCCCTTTCTCAGAGAGCTAACAAAAAAGTCTCCCTCCCTCTCTCTCAAAATTAGCATCTCTTTGTCAGACCCAATTTGTTTACTTCCTTTAGGGATATATATGTATCCACGATTCAAAATTCGTTGATGGTACATTCTTTCTCTATATTCCCTACCCTATAATTCGAATTCGAATTTATAATTCGAATT-ATAGGGTATTATGAAAGTAAACAAAACAGCGTAACATATGCCTTGTCTTACATCCCAGTTTCATATAAAATGCTACGATACTAAGTCAATGACGTATCAATTAGATCTACAAATGCATCAAGGAAATCTTCGTAATTTTAGGTTTCAATTATTCACTTTTGTGAGTGTAAAAACCCTCTTTTTGTATCCTATCCGAATCAAATTCAAAATTGGATTGATTCATATTAATTGATAAAATAAGGAATCCATAAAGAAATTAAGATTCTTGTGTATACTACATTAAAATAGCTGGTATTATTATTACTGATCAATCAAATTCATATC-----TGTTCTGTAAAAGGGGGGGG---AAATTCTTTTATGCTAAAAGATGCATTCGTTTCAATTATTTTGCAAGAGGAAAACAAAGAAAACAGAGGGTCCGTTGAATTTCAAGTAGTTAATTTCACCAATAAGATACGGAAACTTACTTTACATTTGAAATTGCACAAAAAAGACTATTTGTCTCAGAGAGGCCTGCTAAAAATTAGGTCAGCCATTCATGATTTTTCTTTCTTTTTTCTCAAGTACAATTATAGATAAGCCAGCAAAAAAATTCCAACAGTTTCTCTTTTATTTTAGAGGATATAAATCTTTTTCGTACAGAATCAAAAAGGAAAGCCCAAAACACAATCATGACCCAACCCCTAAAAATAAGAAGATTGAACATTTTTCTTGAAAGAAAATAGGTAAGTCAACTACTGTTAAATAAAAAAGGAGCAATGCCGCCCTCTTGATAAAACAAGAAGGGGATTATTGCTCCTTTTTTCATTTCAAAAACTCGTATACACTAAGACCGGGTCTTATCCATTTG
>H8   
TTGACTAGCCATACTGAGATCGTTATTAGCTACATCACGGTCACAGTATTCGGACCGTTTCTCATAAGCCGATGCATTATTTTGTGCTTTCTCTATCAGTTTCGTCATTTCCTCATAAGCAGCTTTCCTTTCACCTTTTAGATGTAAAACACGCGCCAACCCTTGATGAGCTCTTGTATGCTTGATGTCAAGCGCGTTAATATAGCAGTCCGCTGCAAGATCCAGCTCTTCACAATCCACGTAAATACTCCCCAAATTATTTAGTGCCTGCAGGATATGAAAGCACTAAATGAACATGCAAATCTTCACAAATACGATATGACCAATAAGTAACAATTCTTTCCTTAAACAACATAACAATAAGAGTAAAATTGTAAAATGCCAGTTGATTAAAATTGTAGAGTAAACTACCCTAGTGGCCCTTAAACTATTCATCCAGTCTCACTTTGGCTCTTAAACTTTAAAACGCTCCATTTGGGTGCATAAACTATTGAGCGAATCTCACTTTGGCCCTTCCGTCCAATATCTAAGTTAAGTTGGACGGAATC--------------GCACATGACCTGTTTTAAGGGTATTTTTGTCCATTTCAATTAGATATTTTTAAAAAAAAAAAAATTAAACCCCCCATTTTCATCTCTCTTTCTCTCTGTTTTTAGAGAGAGGAAAACCCTCCCCTTTCTCAGAGAGCTAACAAAAAAGTCTCCCTCCCTCTCTCTCAAAATTAGCATCTCTTTGTCAGACCCAATTTGTTTACTTCCTTTAGGGATATATATGTATCCACGATTCAAAATTCGTTGATGGTACATTCTTTCTCTATATTCCCTACCCTATAATTCGAATTCGAATTTATAATTCGAATT-ATAGGGTATTATGAAAGTAAACAAAACAGCGTAACATATGCCTTGTCTTACATCCCAGTTTCATATAAAATGCTACGATACTAAGTCAATGACGTATCAATTAGATCTACAAATGCATCAAGGAAATCTTCGTAATTTTAGGTTTCAATTATTCACTTTTGTGAGTGTAAAAACCCTCTTTTTGTATCCTATCCGAATCAAATTCAAAATTGGATTGATTCATATTAATTGATAAAATAAGGAATCCATAAAGAAATTAAGATTCTTGTGTATACTACATTAAAATAGCTGGTATTATTATTACTGATCAATCAAATTCATATC-----TGTTCTGTAAAAGGGGGGGG---AAATTCTTTTATGCTAAAAGATGCATTCGTTTCAATTATTTTGCAAGAGGAAAACAAAGAAAACAGAGGGTCCGTTGAATTTCAAGTAGTTAATTTCACCAATAAGATACGGAAACTTACTTTACATTTGAAATTGCACAAAAAAGACTATTTGTCTCAGAGAGGCCTGCTAAAAATTAGGTCAGCCATTCATGATTTTTCTTTCTTTTTTCTCAAGTACAATTATAGATAAGCCAGCAAAAAAATTCCAACAGTTTCTCTTTTATTTTAGAGGATATAAATCTTTTTCGTACAGAATCAAAAAGGAAAGCCCAAAACACAATCATGACCCAACCCCTAAAAATAAGAAGATTGAACATTTTTCTTGAAAGAAAATAGGTAAGTCAACTACTGTTAAATAAAAAAGGAGCAATGCCGCCCTCTTGATAAAACAAGAAGGGGATTATTGCTCCTTTTTTCATTTCAAAAACTCGTATACACTAAGACCGGGTCTTATCCATTTG
>H9   
TTGACTAGCCATACTGAGATCGTTATTAGCTACATCACGGTCACAGTATTCAGACCGTTTCTCATAAGCCGATGCATTATTTTGTGCTTTCTCTATCAGTTTCGTCATTTCCTCATAAGCAGCTTTCCTTTCACCTTTTAGATGTAAAACACGCGCCAACCCTTGATGAGCTCTTGTATGCTTGATGTCAAGCGCGTTAATATAGCAGTCCGCTGCAAGATCCAGCTCTTCACAATCCACGTAAATACTCCCCAAATTATTTAGTGCCTGCAGGATATGAAAGCACTAAATGAACATGCAAATCTTCACAAATACGATATGACCAATAAGTAACAATTCTTTCCTTAAACAACATAACAATAAGAGTAAAATTGTAAAATGCCAGTTGATTAAAATTGTAGAGTAAACTACCCTAGTGGCCCTTAAACTATTCATCCAGTCTCACTTTGGCTCTTAAACTTTAAAACGCTCCATTTGGGTGCATAAACTATTGAGCGAATCTCACTTTGGCCCTTCCGTCCAATATCTAAGTTAAGTTGGACGGAATC--------------GCACATGACCTGTTTTAAGGGTATTTTTGTCCATTTCAATTAGATATTTTTAAAAAAAAAAAATTTAAACCCCCCATTTTCATCTCTCTTTCTCTCTGTTTTTAGAGAGAGGAAAACCCTCCCCTTTCTCAGAGAGCTAACAAAAAAGTCTCCCTCCCTCTCTCTCAAAATTAGCATCTCTTTGTCAGACCCAATTTGTTTACTTCCTTTAGGGATATATATGTATCCACGATTCAAAATTCGTTGATGGTACATTCTTTCTCTATATTCCCTACCCTATAATTCGAATTCGAATTTATAATTCGAATT-ATAGGGTATTATGAAAGTAAACAAAACAGCGTAACATATGCCTTGTCTTACATCCCAGTTTCATATAAAATGCTACGATACTAAGTCAATGACGTATCAATTAGATCTACAAATGCATCAAGGAAATCTTCGTAATTTTAGGTTTCAATTATTCACTTTTGTGAGTGTAAAAACCCTCTTTTTGTATCCTATCCGAATCAAATTCAAAATTGGATTGATTCATATTAATTGATAAAATAAGGAATCCATAAAGAAATTAAGATTCTTGTGTATACTACATTAAAATAGCTGGTATTATTATTACTGATCAATCAAATTCATATC-----TGTTCTGTAAAAGGGGGGGG---AAATTCTTTTATGCTAAAAGATGCATTCGTTTCAATTATTTTGCAAGAGGAAAACAAAGAAAACAGAGGGTCCGTTGAATTTCAAGTAGTTAATTTCACCAATAAGATACGGAAACTTACTTTACATTTGAAATTGCACAAAAAAGACTATTTGTCTCAGAGAGGCCTGCTAAAAATTAGGTCAGCCATTCATGATTTTTCTTTCTTTTTTCTCAAGTACAATTATAGATAAGCCAGCAAAAAAATTCCAACAGTTTCTCTTTTATTTTAGAGGATATAAATCTTTTTCGTACAGAATCAAAAAGGAAAGCCCAAAACACAATCATGACCCAACCCCTAAAAATAAGAAGATTGAACATTTTTCTTGAAAGAAAATAGGTAAGTCAACTACTGTTAAATAAAAAAGGAGCAATGCCGCCCTCTTGATAAAACAAGAAGGGGATTATTGCTCCTTTTTTCATTTCAAAAACTCGTATACACTAAGACCGGGTCTTATCCATTTG
>H10  
TTGACTAGCCATACTGAGATCGTTATTAGCTACATCACGGTCACAGTATTCGGACCGTTTCTCATAAGCCGATGCATTATTTTGTGCTTTCTCTATCAGTTTCGTCATTTCCTCATAAGCAGCTTTCCTTTCACCTTTTAGATGTAAAACACGCGCCAACCCTTGATGAGCTCTTGTATGCTTGATGTCAAGCGCGTTAATATAGCAGTCCGCTGCAAGATCCAGCTCTTCACAATCCACGTAAATACTCCCCAAATTATTTAGTGCCTGCAGGATATGAAAGCACTAAATGAACATGCAAATCTTCACAAATACGATATGACCAATAAGTAACAATTCTTTCCTTAAACAACATAACAATAAGAGTAAAATTGTAAAATGCCAGTTGATTAAAATTGTAGAGTAAACTACCCTAGTGGCCCTTAAACTATTCATCCAGTCTCACTTTGGCTCTTAAACTTTAAAACGCTCCATTTGGGTGCATAAACTATTGAGCGAATCTCACTTTGGCCCTTCCGTCCAATATCTAAGTTAAGTTGGACGGAATC--------------GCACATGACCTGTTTTAAGGGTATTTTTGTCCATTTCAATTAGATATTTTAAAAAAAAAAAAATTTAAACCCCCCATTTTCATCTCTCTTTCTCTCTGTTTTTAGAGAGAGGAAAACCCTCCCCTTTCTCAGAGAGCTAACAAAAAAGTCTCCCTCCCTCTCTCTCAAAATTAGCATCTCTTTGTCAGACCCAATTTGTTTACTTCCTTTAGGGATATATATGTATCCACGATTCAAAATTCGTTGATGGTACATTCTTTCTCTATATTCCCTACCCTATAATTCGAATTCGAATTTATAATTCGAATT-ATAGGGTATTATGAAAGTAAACAAAACAGCGTAACATATGCCTTGTCTTACATCCCAGTTTCATATAAAATGCTACGATACTAAGTCAATGACGTATCAATTAGATCTACAAATGCATCAAGGAAATCTTCGTAATTTTAGGTTTCAATTATTCACTTTTGTGAGTGTAAAAACCCTCTTTTTGTATCCTATCCGAATCAAATTCAAAATTGGATTGATTCATATTAATTGATAAAATAAGGAATCCATAAAGAAATTAAGATTCTTGTGTATACTACATTAAAATAGCTGGTATTATTATTACTGATCAATCAAATTCATATC-----TGTTCTGTAAAAGGGGGGGG---AAATTCTTTTATGCTAAAAGATGCATTCGTTTCAATTATTTTGCAAGAGGAAAACAAAGAAAACAGAGGGTCCGTTGAATTTCAAGTAGTTAATTTCACCAATAAGATACGGAAACTTACTTTACATTTGAAATTGCACAAAAAAGACTATTTGTCTCAGAGAGGCCTGCTAAAAATTAGGTCAGCCATTCATGATTTTTCTTTCTTTTTTCTCAAGTACAATTATAGATAAGCCAGCAAAAAAATTCCAACAGTTTCTCTTTTATTTTAGAGGATATAAATCTTTTTCGTACAGAATCAAAAAGGAAAGCCCAAAACACAATCATGACCCAACCCCTAAAAATAAGAAGATTGAACATTTTTCTTGAAAGAAAATAGGTAAGTCAACTACTGTTAAATAAAAAAGGAGCAATGCCGCCCTCTTGATAAAACAAGAAGGGGATTATTGCTCCTTTTTTCATTTCAAAAACTCGTATACACTAAGACCGGGTCTTATCCATTTG
>H11  
TTGACTAGCCATACTGAGATCGTTATTAGCTACATCACGGTCACAGTATTCGGACCGTTTCTCATAAGCCGATGCATTATTTTGTGCTTTCTCTATCAGTTTCGTCATTTCCTCATAAGCAGCTTTCCTTTCACCTTTTAGATGTAAAACACGCGCCAACCCTTGATGAGCTCTTGTATGCTTGATGTCAAGCGCGTTAATATAGCAGTCCGCTGCAAGATCCAGCTCTTCACAATCCACGTAAATACTCCCCAAATTATTTAGTGCCTGCAGGATATGAAAGCACTAAATGAACATGCAAATCTTCACAAATACGATATGACCAATAAGTAACAATTCTTTCCTTAAACAACATAACAATAAGAGTAAAATTGTAAAATGCCAGTTGATTAAAATTGTAGAGTAAACTACCCTAGTGGCCCTTAAACTATTCATCCAGTCTCACTTTGGCTCTTAAACTTTAAAACGCTCCATTTGGGTGCATAAACTATTGAGCGAATCTCACTTTGGCCCTTCCGTCCAATATCTAAGTTAAGTTGGACGGAATCAGGTCATGTCCACGCACATGACCTGTTTTAAGGGTATTTTTGTCCATTTCAATTAGATATTTTAAAAAAAATAAAATTTAAACCCCCCATTTTCATCTCTCTTTCTCTCTGTTTTTAGAGAGAGGAAAACCCTCCCCTTTCTCAGAGAGCTAACAAAAAAGTCTCCCTCCCTCTCTCTCAAAATTAGCATCTCTTTGTCAGACCCAATTTGTTTACTTCCTTTAGGGATATATATGTATCCACGATTCAAAATTCGTTGATGGTACATTCTTTCTCTATATTCCCTACCCTATAATTCGAATTCGAATTTATAATTCGAATT-ATAGGGTATTATGAAAGTAAACAAAACAGCGTAACATATGCCTTGTCTTACATCCCAGTTTCATATAAAATGCTACGATACTAAGTCAATGACGTATCAATTAGATCTACAAATGCATCAAGGAAATCTTCGTAATTTTAGGTTTCAATTATTCACTTTTGTGAGTGTAAAAACCCTCTTTTTGTATCCTATCCGAATCAAATTCAAAATTGGATTGATTCATATTAATTGATAAAATAAGGAATCCATAAAGAAATTAAGATTCTTGTGTATACTACATTAAAATAGCTGGTATTATTATTACTGATCAATCAAATTCATATC-----TGTTCTGTAAAAGGGGGGGG---AAATTCTTTTATGCTAAAAGATGCATTCGTTTCAATTATTTTGCAAGAGGAAAACAAAGAAAACAGAGGGTCCGTTGAATTTCAAGTAGTTAATTTCACCAATAAGATACGGAAACTTACTTTACATTTGAAATTGCACAAAAAAGACTATTTGTCTCAGAGAGGCCTGCTAAAAATTAGGTCAGCCATTCATGATTTTTCTTTCTTTTTTCTCAAGTACAATTATAGATAAGCCAGCAAAAAAATTCCAACAGTTTCTCTTTTATTTTAGAGGATATAAATCTTTTTCGTACAGAATCAAAAAGGAAAGCCCAAAACACAATCATGACCCAACCCCTAAAAATAAGAAGATTGAACATTTTTCTTGAAAGAAAATAGGTAAGTCAACTACTGTTAAATAAAAAAGGAGCAATGCCGCCCTCTTGATAAAACAAGAAGGGGATTATTGCTCCTTTTTTCATTTCAAAAACTCGTATACACTAAGACCGGGTCTTATCCATTTG
>H12  
TTGACTAGCCATACTGAGATCGTTATTAGCTACATCACGGTCACAGTATTCGGACCGTTTCTCATAAGCCGATGCATTATTTTGTGCTTTCTCTATCAGTTTCGTCATTTCCTCATAAGCAGCTTTCCTTTCACCTTTTAGATGTAAAACACGCGCCAACCCTTGATGAGCTCTTGTATGCTTGATGTCAAGCGCGTTAATATAGCAGTCCGCTGCAAGATCCAGCTCTTCACAATCCACGTAAATACTCCCCAAATTATTTAGTGCCTGCAGGATATGAAAGCACTAAATGAACATGCAAATCTTCACAAATACGATATGACCAATAAGTAACAATTCTTTCCTTAAACAACATAACAATAAGAGTAAAATTGTAAAATGCCAGTTGATTAAAATTGTAGAGTAAACTACCCTAGTGGCCCTTAAACTATTCATCCAGTCTCACTTTGGCTCTTAAACTTTAAAACGCTCCATTTGGGTGCATAAACTATTGAGCGAATCTCACTTTGGCCCTTCCGTCCAATATCTAAGTTAAGTTGGACGGAATC--------------GCACATGACCTGTTTTAAGGGTATTTTTGTCCATTTCAATTAGATATTTTAAAAAAAAATAAATTTAAACCCCCCATTTTCATCTCTCTTTCTCTCTGTTTTTAGAGAGAGGAAAACCCTCCCCTTTCTCAGAGAGCTAACAAAAAAGTCTCCCTCCCTCTCTCTCAAAATTAGCATCTCTTTGTCAGACCCAATTTGTTTACTTCCTTTAGGGATATATATGTATCCACGATTCAAAATTCGTTGATGGTACATTCTTTCTCTATATTCCCTACCCTATAATTCGAATTCGAATTTATAATTCGAATT-ATAGGGTATTATGAAAGTAAACAAAACAGCGTAACATATGCCTTGTCTTACATCCCAGTTTCATATAAAATGCTACGATACTAAGTCAATGACGTATCAATTAGATCTACAAATGCATCAAGGAAATCTTCGTAATTTTAGGTTTCAATTATTCACTTTTGTGAGTGTAAAAACCCTCTTTTTGTATCCTATCCGAATCAAATTCAAAATTGGATTGATTCATATTAATTGATAAAATAAGGAATCCATAAAGAAATTAAGATTCTTGTGTATACTACATTAAAATAGCTGGTATTATTATTACTGATCAATCAAATTCATATC-----TGTTCTGTAAAAGGGGGGGG---AAATTCTTTTATGCTAAAAGATGCATTCGTTTCAATTATTTTGCAAGAGGAAAACAAAGAAAACAGAGGGTCCGTTGAATTTCAAGTAGTTAATTTCACCAATAAGATACGGAAACTTACTTTACATTTGAAATTGCACAAAAAAGACTATTTGTCTCAGAGAGGCCTGCTAAAAATTAGGTCAGCCATTCATGATTTTTCTTTCTTTTTTCTCAAGTACAATTATAGATAAGCCAGCAAAAAAATTCCAACAGTTTCTCTTTTATTTTAGAGGATATAAATCTTTTTCGTACAGAATCAAAAAGGAAAGCCCAAAACACAATCATGACCCAACCCCTAAAAATAAGAAGATTGAACATTTTTCTTGAAAGAAAATAGGTAAGTCAACTACTGTTAAATAAAAAAGGAGCAATGCCGCCCTCTTGATAAAACAAGAAGGGGATTATTGCTCCTTTTTTCATTTCAAAAACTCGTATACACTAAGACCGGGTCTTATCCATTTG
>H13  
TTGACTAGCCATACTGAGATCGTTATTAGCTACATCACGGTCACAGTATTCGGACCGTTTCTCATAAGCCGATGCATTATTTTGTGCTTTCTCTATCAGTTTCGTCATTTCCTCATAAGCAGCTTTCCTTTCACCTTTTAGATGTAAAACACGCGCCAACCCTTGATGAGCTCTTGTATGCTTGATGTCAAGCGCGTTAATATAGCAGTCCGCTGCAAGATCCAGCTCTTCACAATCCACGTAAATACTCCCCAAATTATTTAGTGCCTGCAGGATATGAAAGCACTAAATGAACATGCAAATCTTCACAAATACGATATGACCAATAAGTAACAATTCTTTCCTTAAACAACATAACAATAAGAGTAAAATTGTAAAATGCCAGTTGATTAAAATTGTAGAGTAAACTACCCTAGTGGCCCTTAAACTATTCATCCAGTCTCACTTTGGCTCTTAAACTTTAAAACGCTCCATTTGGGTGCATAAACTATTGAGCGAATCTCACTTTGGCCCTTCCGTCCAATATCTAAGTTAAGTTGGACGGAATC--------------GCACATGACCTGTTTTAAGGGTATTTTTGTCCATTTCAATTAGATATTTTTAAAAAAAA-AAATTTAAACCCCCCATTTTCATCTCTCTTTCTCTCTGTTTTTAGAGAGAGGAAAACCCTCCCCTTTCTCAGAGAGCTAACAAAAAAGTCTCCCTCCCTCTCTCTCAAAATTAGCATCTCTTTGTCAGACCCAATTTGTTTACTTCCTTTAGGGATATATATGTATCCACGATTCAAAATTCGTTGATGGTACATTCTTTCTCTATATTCCCTACCCTATAATTCGAATTCGAATTTATAATTCGAATT-ATAGGGTATTATGAAAGTAAACAAAACAGCGTAACATATGCCTTGTCTTACATCCCAGTTTCATATAAAATGCTACGATACTAAGTCAATGACGTATCAATTAGATCTACAAATGCATCAAGGAAATCTTCGTAATTTTAGGTTTCAATTATTCACTTTTGTGAGTGTAAAAACCCTCTTTTTGTATCCTATCCGAATCAAATTCAAAATTGGATTGATTCATATTAATTGATAAAATAAGGAATCCATAAAGAAATTAAGATTCTTGTGTATACTACATTAAAATAGCTGGTATTATTATTACTGATCAATCAAATTCATATC-----TGTTCTGTAAAAGGGGGGGG---AAATTCTTTTATGCTAAAAGATGCATTCGTTTCAATTATTTTGCAAGAGGAAAACAAAGAAAACAGAGGGTCCGTTGAATTTCAAGTAGTTAATTTCACCAATAAGATACGGAAACTTACTTTACATTTGAAATTGCACAAAAAAGACTATTTGTCTCAGAGAGGCCTGCTAAAAATTAGGTCAGCCATTCATGATTTTTCTTTCTTTTTTCTCAAGTACAATTATAGATAAGCCAGCAAAAAAATTCCAACAGTTTCTCTTTTATTTTAGAGGATATAAATCTTTTTCGTACAGAATCAAAAAGGAAAGCCCAAAACACAATCATGACCCAACCCCTAAAAATAAGAAGATTGAACATTTTTCTTGAAAGAAAATAGGTAAGTCAACTACTGTTAAATAAAAAAGGAGCAATGCCGCCCTCTTGATAAAACAAGAAGGGGATTATTGCTCCTTTTTTCATTTCAAAAACTCGTATACACTAAGACCGGGTCTTATCCATTTG
>H14  
TTGACTAGCCATACTGAGATCGTTATTAGCTACATCACGGTCACAGTATTCGGACCGTTTCTCATAAGCCGATGCATTATTTTGTGCTTTCTCTATCAGTTTCGTCATTTCCTCATAAGCAGCTTTCCTTTCACCTTTTAGATGTAAAACACGCGCCAACCCTTGATGAGCTCTTGTATGCTTGATGTCAAGCGCGTTAATATAGCAGTCCGCTGCAAGATCCAGCTCTTCACAATCCACGTAAATACTCCCCAAATTATTTAGTGCCTGCAGGATATGAAAGCACTAAATGAACATGCAAATCTTCACAAATACGATATGACCAATAAGTAACAATTCTTTCCTTAAACAACATAACAATAAGAGTAAAATTGTAAAATGCCAGTTGATTAAAATTGTAGAGTAAACTACCCTAGTGGCCCTTAAACTATTCATCCAGTCTCACTTTGGCTCTTAAACTTTAAAACGCTCCATTTGGGTGCATAAACTATTGAGCGAATCTCACTTTGGCCCTTCCGTCCAATATCTAAGTTAAGTTGGACGGAATC--------------GCACATGACCTGTTTTAAGGGTATTTTTGTCCATTTCAATTAGATATTTTTAAAAAAAATAAATTTAAACCCCCCATTTTCATCTCTCTTTCTCTCTGTTTTTAGAGAGAGGAAAACCCTCCCCTTTCTCAGAGAGCTAACAAAAAAGTCTCCCTCCCTCTCTCTCAAAATTAGCATCTCTTTGTCAGACCCAATTTGTTTACTTCCTTTAGGGATATATATGTATCCACGATTCAAAATTCGTTGATGGTACATTCTTTCTCTATATTCCCTACCCTATAATTCGAATTCGAATTTATAATTCGAATT-ATAGGGTATTATGAAAGTAAACAAAACAGCGTAACATATGCCTTGTCTTACATCCCAGTTTCATATAAAATGCTACGATACTAAGTCAATGACGTATCAATTAGATCTACAAATGCATCAAGGAAATCTTCGTAATTTTAGGTTTCAATTATTCACTTTTGTGAGTGTAAAAACCCTCTTTTTGTATCCTATCCGAATCAAATTCAAAATTGGATTGATTCATATTAATTGATAAAATAAGGAATCCATAAAGAAATTAAGATTCTTGTGTATACTACATTAAAATAGCTGGTATTATTATTACTGATCAATCAAATTCATATC-----TGTTCTGTAAAAGGGGGGGG---AAATTCTTTTATGCTAAAAGATGCATTCGTTTCAATTATTTTGCAAGAGGAAAACAAAGAAAACAGAGGGTCCGTTGAATTTCAAGTAGTTAATTTCACCAATAAGATACGGAAACTTACTTTACATTTGAAATTGCACAAAAAAGACTATTTGTCTCAGAGAGGCCTGCTAAAAATTAGGTCAGCCATTCATGATTTTTCTTTCTTTTTTCTCAAGTACAATTATAGATAAGCCAGCAAAAAAATTCCAACAGTTTCTCTTTTATTTTAGAGGATATAAATCTTTTTCGTACAGAATCAAAAAGGAAAGCCCAAAACACAATCATGACCCAACCCCTAAAAATAAGAAGATTGAACATTTTTCTTGAAAGAAAATAGGTAAGTCAACTACTGTTAAATAAAAAAGGAGCAATGCCGCCCTCTTGATAAAACAAGAAGGGGATTATTGCTCCTTTTTTCATTTCAAAAACTCGTATACACTAAGACCGGGTCTTATCCATTTG
>H15  
TTGACTAGCCATACTGAGATCGTTATTAGCTACATCACGGTCACAGTATTCGGACCGTTTCTCATAAGCCGATGCATTATTTTGTGCTTTCTCTATCAGTTTCGTCATTTCCTCATAAGCAGCTTTCCTTTCACCTTTTAGATGTAAAACACGCGCCAACCCTTGATGAGCTCTTGTATGCTTGATGTCAAGCGCGTTAATATAGCAGTCCGCTGCAAGATCCAGCTCTTCACAATCCACGTAAATACTCCCCAAATTATTTAGTGCCTGCAGGATATGAAAGCACTAAATGAACATGCAAATCTTCACAAATACGATATGACCAATAAGTAACAATTCTTTCCTTAAACAACATAACAATAAGAGTAAAATTGTAAAATGCCAGTTGATTAAAATTGTAGAGTAAACTACCCTAGTGGCCCTTAAACTATTCATCCAGTCTCACTTTGGCTCTTAAACTTTAAAACGCTCCATTTGGGTGCATAAACTATTGAGCGAATCTCACTTTGGCCCTTCCGTCCAATATCTAAGTTAAGTTGGACGGAATC--------------GCACATGACCTGTTTTAAGGGTATTTTTGTCCATTTCAATTAGATATTTTTAAAAAAAATAAATTTAAACCCCCCATTTTCATCTCTCTTTCTCTCTGTTTTTAGAGAGAGGAAAACCCTCCCCTTTCTCAGAGAGCTAACAAAAAAGTCTCCCTCCCTCTCTCTCAAAATTAGCATCTCTTTGTCAGACCCAATTTGTTTACTTCCTTTAGGGATATATATGTATCCACGATTCAAAATTCGTTGATGGTACATTCTTTCTCTATATTCCCTACCCTATAATTCGAATTCGAATTTATAATTCGAATT-ATAGGGTATTATGAAAGTAAACAAAACAGCGTAACATATGCCTTGTCTTACATCCCAGTTTCATATAAAATGCTACGATACTAAGTCAATGACGTATCAATTAGATCTACAAATGCATCAAGGAAATCTTCGTAATTTTAGGTTTCAATTATTCACTTTTGTGAGTGTAAAAACCCTCTTTTTGTATCCTATCCGAATCAAATTCAAAATTGGATTGATTCATATTAATTGATAAAATAAGGAATCCATAAAGAAATTAAGATTCTTGTGTATACTACATTAAAATAGCTGGTATTATTATTACTGATCAATCAAATTCATATC-----TGTTCTGTAAAAGGGGGGGG---AAATTCTTTTATGCTAAAAGATGCATTCGTTTCAATTATTTTGCAAGAGGAAAACAAAGAAAACAGAGGGTCCGTTGAATTTCAAGTAGTTAATTTCACCAATAAGATACGGAAACTTACTTTACATTTGAAATTGCACAAAAAAGACTATTTGTCTCAGAGAGGCCTGCTAAAAATTAGGTCAGCCATTCATGATTTTTCTTTCTTTTTTCTCAAGTACAATTATAGATAAGCCAGCAAAAAAATTCCAACAGTTTCTCTTTTATTTTAGAGGATATAAATCTTTTTCGTACAGAATCAAAAAGGAAAGCCCAAAACACAATCATGACCCAACCCCTAAAAATAAGAAGATTTAACATTTTTCTTGAAAGAAAATAGGTAAGTCAACTACTGTTAAATAAAAAAGGAGCAATGCCGCCCTCTTGATAAAACAAGAAGGGGATTATTGCTCCTTTTTTCATTTCAAAAACTCGTATACACTAAGACCGGGTCTTATCCATTTG
>H16  
TTGACTAGCCATACTGAGATCGTTATTAGCTACATCACGGTCACAGTATTCGGACCGTTTCTCATAAGCCGATGCATTATTTTGTGCTTTCTCTATCAGTTTCGTCATTTCCTCATAAGCAGCTTTCCTTTCACCTTTTAGATGTAAAACACGCGCCAACCCTTGATGAGCTCTTGTATGCTTGATGTCAAGCGCGTTAATATAGCAGTCCGCTGCAAGATCCAGCTCTTCACAATCCACGTAAATACTCCCCAAATTATTTAGTGCCTGCAGGATATGAAAGCACTAAATGAACATGCAAATCTTCACAAATACGATATGACCAATAAGTAACAATTCTTTCCTTAAACAACATAACAATAAGAGTAAAATTGTAAAATGCCAGTTGATTAAAATTGTAGAGTAAACTACCCTAGTGGCCCTTAAACTATTCATCCAGTCTCACTTTGGCTCTTAAACTTTAAAATGCTCCATTTGGGTGCATAAACTATTGAGCGAATCTCACTTTGGCCCTTCCGTCCAATATCTAAGTTAAGTTGGACGGAATC--------------GCACATGACCTGTTTTAAGGGTATTTTTGTCCATTTCAATTAGATATTTTTAAAAAAAATAAATTTAAACCCCCCATTTTCATCTCTCTTTCTCTCTGTTTTTAGAGAGAGGAAAACCCTCCCCTTTCTCAGAGAGCTAACAAAAAAGTCTCCCTCCCTCTCTCTCAAAATTAGCATCTCTTTGTCAGACCCAATTTGTTTACTTCCTTTAGGGATATATATGTATCCACGATTCAAAATTCGTTGATGGTACATTCTTTCTCTATATTCCCTACCCTATAATTCGAATTCGAATTTATAATTCGAATT-ATAGGGTATTATGAAAGTAAACAAAACAGCGTAACATATGCCTTGTCTTACATCCCAGTTTCATATAAAATGCTACGATACTAAGTCAATGACGTATCAATTAGATCTACAAATGCATCAAGGAAATCTTCGTAATTTTAGGTTTCAATTATTCACTTTTGTGAGTGTAAAAACCCTCTTTTTGTATCCTATCCGAATCAAATTCAAAATTGGATTGATTCATATTAATTGATAAAATAAGGAATCCATAAAGAAATTAAGATTCTTGTGTATACTACATTAAAATAGCTGGTATTATTATTACTGATCAATCAAATTCATATC-----TGTTCTGTAAAAGGGGGGGG---AAATTCTTTTATGCTAAAAGATGCATTCGTTTCAATTATTTTGCAAGAGGAAAACAAAGAAAACAGAGGGTCCGTTGAATTTCAAGTAGTTAATTTCACCAATAAGATACGGAAACTTACTTTACATTTGAAATTGCACAAAAAAGACTATTTGTCTCAGAGAGGCCTGCTAAAAATTAGGTCAGCCATTCATGATTTTTCTTTCTTTTTTCTCAAGTACAATTATAGATAAGCCAGCAAAAAAATTCCAACAGTTTCTCTTTTATTTTAGAGGATATAAATCTTTTTCGTACAGAATCAAAAAGGAAAGCCCAAAACACAATCATGACCCAACCCCTAAAAATAAGAAGATTGAACATTTTTCTTGAAAGAAAATAGGTAAGTCAACTACTGTTAAATAAAAAAGGAGCAATGCCGCCCTCTTGATAAAACAAGAAGGGGATTATTGCTCCTTTTTTCATTTCAAAAACTCGTATACACTAAGACCGGGTCTTATCCATTTG
>H17  
TTGACTAGCCATACTGAGATCGTTATTAGCTACATCACGGTCACAGTATTCGGACCGTTTCTCATAAGCCGATGCATTATTTTGTGCTTTCTCTATCAGTTTCGTCATTTCCTCATAAGCAGCTTTCCTTTCACCTTTTAGATGTAAAACACGCGCCAACCCTTGATGAGCTCTTGTATGCTTGATGTCAAGCGCGTTAATATAGCAGTCCGCTGCAAGATCCAGCTCTTCACAATCCACGTAAATACTCCCCAAATTATTTAGTGCCTGCAGGATATGAAAGCACTAAATGAACATGCAAATCTTCACAAATACGATATGACCAATAAGTAACAATTCTTTCCTTAAACAACATAACAATAAGAGTAAAATTGTAAAATGCCAGTTGATTAAAATTGTAGAGTAAACTACCCTAGTGGCCCTTAAACTATTCATCCAGTCTCACTTTGGCTCTTAAACTTTAAAACGCTCCATTTGGGTGCATAAACTATTGAGCGAATCTCACTTTGGCCCTTCCGTCCAATATCTAAGTTAAGTTGGACGGAATC--------------GCACATGACCTGTTTTAAGGGTATTTTTGTCCATTTCAATTAGATATTTTTAAAAAAAATAAATTTAAACCCCCCATTTTCATCTCTCTTTCTCTCTGTTTTTAGAGAGAGGAAAACCCTCCCCTTTCTCAGAGAGCTAACAAAAAAGTCTCCCTCCCTCTCTCTCAAAATTAGCATCTCTTTGTCAGACCCAATTTGTTTACTTCCTTTAGGGATATATATGTATCCACGATTCAAAATTCGTTGATGGTACATTCTTTCTCTATATTCCCTACCCTATAATTCGAATTCGAATTTATAATTCGAATT-ATAGGGTATTATGAAAGTAAACAAAACAGCGTAACATATGCCTTGTCTTACATCCCAGTTTCATATAAAATGCTACGATACTAAGTCAATGACGTATCAATTAGATCTACAAATGCATCAAGGAAATCTTCGTAATTTTAGGTTTCAATTATTCACTTTTGTGAGTGTAAAAACCCTCTTTTTGTATCCTATCCGAATCAAATTCAAAATTGGATTGATTCATATTAATTGATAAAATAAGGAATCCATAAAGAAATTAAGATTCTTGTGTATACTACATTAAAATAGCTGGTATTATTATTACTGATCAATCAAATTCATATCATATCTGTTCTGTAAAAGGGGGGGG---AAATTCTTTTATGCTAAAAGATGCATTCGTTTCAATTATTTTGCAAGAGGAAAACAAAGAAAACAGAGGGTCCGTTGAATTTCAAGTAGTTAATTTCACCAATAAGATACGGAAACTTACTTTACATTTGAAATTGCACAAAAAAGACTATTTGTCTCAGAGAGGCCTGCTAAAAATTAGGTCAGCCATTCATGATTTTTCTTTCTTTTTTCTCAAGTACAATTATAGATAAGCCAGCAAAAAAATTCCAACAGTTTCTCTTTTATTTTAGAGGATATAAATCTTTTTCGTACAGAATCAAAAAGGAAAGCCCAAAACACAATCATGACCCAACCCCTAAAAATAAGAAGATTGAACATTTTTCTTGAAAGAAAATAGGTAAGTCAACTACTGTTAAATAAAAAAGGAGCAATGCCGCCCTCTTGATAAAACAAGAAGGGGATTATTGCTCCTTTTTTCATTTCAAAAACTCGTATACACTAAGACCGGGTCTTATCCATTTG
>H18  
TTGACTAGCCATACTGAGATCGTTATTAGCTACATCACGGTCACAGTATTCGGACCGTTTCTCATAAGCCGATGCATTATTTTGTGCTTTCTCTATCAGTTTCGTCATTTCCTCATAAGCAGCTTTCCTTTCACCTTTTAGATGTAAAACACGCGCCAACCCTTGATGAGCTCTTGTATGCTTGATGTCAAGCGCGTTAATATAGCAGTCCGCTGCAAGATCCAGCTCTTCACAATCCACGTAAATACTCCCCAAATTATTTAGTGCCTGCAGGATATGAAAGCACTAAATGAACATGCAAATCTTCACAAATACGATATGACCAATAAGTAACAATTCTTTCCTTAAACAACATAACAATAAGAGTAAAATTGTAAAATGCCAGTTGATTAAAATTGTAGAGTAAACTACCCTAGTGGCCCTTAAACTATTCATCCAGTCTCACTTTGGCTCTTAAACTTTAAAACGCTCCATTTGGGTGCATAAACTATTGAGCGAATCTCACTTTGGCCCTTCCGTCCAATATCTAAGTTAAGTTGGACGGAATC--------------GCACATGACCTGTTTTAAGGGTATTTTTGTCCATTTCAATTAGATATTTTTAAAAAAAATAAATTTAAACCCCCCATTTTCATCTCTCTTTCTCTCTGTTTTTAGAGAGAGGAAAACCCTCCCCTTTCTCAGAGAGCTAACAAAAAAGTCTCCCTCCCTCTCTCTCAAAATTAGCATCTCTTTGTCAGACCCAATTTGTTTACTTCCTTTAGGGATATATATGTATCCACGATTCAAAATTCGTTGATGGTACATTCTTTCTCTATATTCCCTACCCTATAATTCGAATT------TATAATTCGAATT-ATAGGGTATTATGAAAGTAAACAAAACAGCGTAACATATGCCTTGTCTTACATCCCAGTTTCATATAAAATGCTACGATACTAAGTCAATGACGTATCAATTAGATCTACAAATGCATCAAGGAAATCTTCGTAATTTTAGGTTTCAATTATTCACTTTTGTGAGTGTAAAAACCCTCTTTTTGTATCCTATCCGAATCAAATTCAAAATTGGATTGATTCATATTAATTGATAAAATAAGGAATCCATAAAGAAATTAAGATTCTTGTGTATACTACATTAAAATAGCTGGTATTATTATTACTGATCAATCAAATTCATATC-----TGTTCTGTAAAAGGGGGGGG---AAATTCTTTTATGCTAAAAGATGCATTCGTTTCAATTATTTTGCAAGAGGAAAACAAAGAAAACAGAGGGTCCGTTGAATTTCAAGTAGTTAATTTCACCAATAAGATACGGAAACTTACTTTACATTTGAAATTGCACAAAAAAGACTATTTGTCTCAGAGAGGCCTGCTAAAAATTAGGTCAGCCATTCATGATTTTTCTTTCTTTTTTCTCAAGTACAATTATAGATAAGCCAGCAAAAAAATTCCAACAGTTTCTCTTTTATTTTAGAGGATATAAATCTTTTTCGTACAGAATCAAAAAGGAAAGCCCAAAACACAATCATGACCCAACCCCTAAAAATAAGAAGATTGAACATTTTTCTTGAAAGAAAATAGGTAAGTCAACTACTGTTAAATAAAAAAGGAGCAATGCCGCCCTCTTGATAAAACAAGAAGGGGATTATTGCTCCTTTTTTCATTTCAAAAACTCGTATACACTAAGACCGGGTCTTATCCATTTG
>H19  
TTGACTAGCCATACTGAGATCGTTATTAGCTACATCACGGTCACAGTATTCGGACCGTTTCTCATAAGCCGATGCATTATTTTGTGCTTTCTCTATCAGTTTCGTCATTTCCTCATAAGCAGCTTTCCTTTCACCTTTTAGATGTAAAACACGCGCCAACCCTTGATGAGCTCTTGTATGCTTGATGTCAAGCGCGTTAATATAGCAGTCCGCTGCAAGATCCAGCTCTTCACAATCCACGTAAATACTCCCCAAATTATTTAGTGCCTGCAGGATATGAAAGCACTAAATGAACATGCAAATCTTCACAAATACGATATGACCAATAAGTAACAATTATTTCCTTAAACAACATAACAATAAGAGTAAAATTGTAAAATGCCAGTTGATTAAAATTGTAGAGTAAACTACCCTAGTGGCCCTTAAACTATTCATCCAGTCTCACTTTGGCTCTTAAACTTTAAAACGCTCCATTTGGGTGCATAAACTATTGAGCGAATCTCACTTTGGCCCTTCCGTCCAATATCTAAGTTAAGTTGGACGGAATCAGGTCATGTCCACGCACATAACCTGTTTTAAGGGTATTTTTGTCCATTTCAATTAGATATTTTTTTAAAAAAAAAATTTAAACCCCCCATTTTCATCTCTCTTTCTCTCTGTTTTTAGAGAGAGGAAAACCCTCCCCTTTCTCAGAGAGCTAACAAAAAAGTCTCCCTCCCTCTCTCTCAAAATTAGCATCTCTTTGTCAGACCCAATTTGTTTACTTCCTTTAGGGATATATATGTATCCACGATTCAAAATTCGTTGATGGTACATTCTTTCTCTATATTCCCTACCCTATAATTCGAATT------TATAATTCGAATTTATAGGGTATTATGAAAGTAAACAAAACAGCGTAACATATGCCTTGTCTTACATCCCAGTTTCATATAAAATGCTACGATACTAAGTCAATGACGTATCAATTAGATCTACAAATGCATCAAGGAAATCTTCGTAATTTTAGGTTTCAGTTATTCACTTTTGTGAGTGTAAAAACCCTCTTTTTGTATCCTATCCGAATCAAATTCAAAATGGGATTGATTCATATTAATTGATAAAATAAGGAATCCATAAAGAAATTAAGATTCTTGTGTATACTACATTAAAATAGCTGGTATTATTATTACTGATCAATCAAATTCATATC-----TGTTCTGTAAAAGGGGGAGGGGGAAATTCTTTTATGCTAAAAGATGCATTCGTTTCAATTATTTTGCAAGAGGAAAACAAAGAAAACAGAGGGTCCGTTGAATTTCAAGTAGTTAATTTCACCAATAAGATACGGAAACTTACTTTACATTTGAAATTGCACAAAAAAGACTATTTGTCTCAGAGAGGCCTGCTAAAAATTAGGTCAGCCATTCATGATTTTTCTTTCTTTTTTCTCAAGTACAATTATAGATAAGCCAGCAAAAAAATTCCAACAGTTTCTCTTTTATTTTAGAGGATATAAATCTTTTTCGTACAGAATCAAAAATGAAAGCCCAAAACACAATCATGACCCAACCCCTAAAAATAAGAAGATTGAACATTTTTCTTGAAAGAAAATAGGTAAGTCAAATACTGTTAAATAAAAAAGGAGCAATGCCGCCCTCTTGATAAAACAAGAAGGGGATTATTGCTCCTTTTTTCATTTCAAAAACTCGTATACACTAAGACCGGGTCTTATCCATTTG
